# Supplementary material for: Pregnancy's Stronghold on the Vaginal Microbiome
Source: PLoS One. 2014 Jun 4;9(6):e98514. doi: 10.1371/journal.pone.0098514 (PMC4045671; doi:10.1371/journal.pone.0098514)
Supplement: Table S2 — Supplemental OTU Table. (XLSX) [file pone.0098514.s005.xlsx]

## Sheet: Sheet1
Consensus Lineage	Normal.101.1	Normal.101.2	Normal.101.3	Normal.101.4	Normal.103.1	Normal.103.2	Normal.103.3	Normal.103.4	Normal.104.1	Normal.104.2	Normal.104.3	Normal.104.4	Normal.105.1	Normal.105.2	Normal.105.3	Normal.105.4	Normal.106.1	Normal.106.2	Normal.106.3	Normal.106.4	Normal.107.1	Normal.107.2	Normal.107.3	Normal.107.4	Normal.108.1	Normal.108.2	Normal.108.3	Normal.108.4	Normal.109.1	Normal.109.2	Normal.109.3	Normal.109.4	Normal.110.1	Normal.110.2	Normal.110.3	Normal.110.4	Normal.111.1	Normal.111.2	Normal.111.3	Normal.111.4	Normal.113.1	Normal.113.2	Normal.113.3	Normal.113.4	Normal.114.1	Normal.114.2	Normal.114.3	Normal.114.4	#OTU ID
k__Bacteria;p__Firmicutes;c__Bacilli;o__Lactobacillales;f__Lactobacillaceae;g__Lactobacillus;s__Lactobacilluscrispatu	2487	13310	5940	23764		1637	5926	8840	1080	6598	39507	71553	2631	144646	5104	28164	753	73924	70100	17537	3852	27161	33144	17487		3730	1452	4582	3281	49309	8560	68120		12064	1113	57852	5	522	1703	1553	2532	31700	104282	90874	26014	48649	36790	18069	1
k__Bacteria;p__Firmicutes;c__Bacilli;o__Lactobacillales;f__Lactobacillaceae;g__Lactobacillus;s__Lactobacilluscrispatu	5925	4115	2333	6021		87	291	476	1977	1615	13912	25632	3596	44342	1445	8802	2255	26107	39356	5493	9162	8122	11844	6005	14	175	63	276	5944	15253	2483	22026	5	763	77	20304		42	156	130	4623	8812	34142	34202	8082	15110	11719	5051	2
k__Bacteria;p__Firmicutes;c__Bacilli;o__Lactobacillales;f__Lactobacillaceae;g__Lactobacillus;s__Lactobacilluscrispatu	2281	1980	1143	3292		13	38	65	672	970	7357	12572	1663	21852	743	4409	668	12892	18120	2605	3281	4144	5856	2893		12	7	46	2448	7522	1274	10653		124	12	9503		17	20	21	1855	4633	17961	17956	4069	7807	5873	2479	3
k__Bacteria;p__Firmicutes;c__Bacilli;o__Lactobacillales;f__Lactobacillaceae;g__Lactobacillus;s__Lactobacilluscrispatu	1310	1397	842	2350		265	799	1430	467	538	5013	8747	1217	16085	556	3078	400	9306	12379	1928	2038	2859	4125	1999	6	599	126	758	1621	5844	956	7466		2557	167	7579		147	641	553	1222	3539	13416	12840	2924	5714	4259	2102	5
k__Bacteria;p__Firmicutes;c__Bacilli;o__Lactobacillales;f__Lactobacillaceae;g__Lactobacillus;s__Lactobacilluscrispatu	458	382	229	620		290	1007	1847	184	149	1470	2174	422	4469	166	785	176	2606	3739	506	765	751	1024	570	5	936	200	1087	566	1501	262	1979		3661	221	2255		305	1514	1152	447	857	3803	3489	786	1664	1201	966	6
k__Bacteria;p__Firmicutes;c__Bacilli;o__Lactobacillales;f__Lactobacillaceae;g__Lactobacillus;s__Lactobacilluscrispatu	259	69	45	107		38	102	202	80	33	262	477	141	833	27	149	58	517	789	83	345	152	197	104		103	16	112	260	309	64	367		422	18	399		20	78	57	212	182	792	757	152	298	212	139	14
k__Bacteria;p__Firmicutes;c__Bacilli;o__Lactobacillales;f__Lactobacillaceae;g__Lactobacillus;s__Lactobacilluscrispatu	127	34	32	64				4	52	17	149	270	106	504	21	92	43	282	450	53	225	72	117	64				4	164	161	35	225				231					134	107	388	379	81	162	141	56	22
k__Bacteria;p__Firmicutes;c__Bacilli;o__Lactobacillales;f__Lactobacillaceae;g__Lactobacillus;s__Lactobacilluscrispatu	72	26	17	41		50	166	310	29	21	109	139	68	298	11	60	22	191	212	41	126	56	64	35	13	234	39	221	88	94	16	135	6	637	45	146		197	624	486	61	71	216	205	46	102	96	131	18
k__Bacteria;p__Firmicutes;c__Bacilli;o__Lactobacillales;f__Lactobacillaceae;g__Lactobacillus;s__Lactobacilluscrispatu	188	19	11	47	6	28	84	183	50	15	109	146	132	343	7	75	72	179	177	47	275	76	90	28	50	110	23	133	226	113	18	168	5	229	19	141	8	184	684	519	135	61	239	194	72	109	102	72	19
k__Bacteria;p__Firmicutes;c__Bacilli;o__Lactobacillales;f__Lactobacillaceae;g__Lactobacillus;s__Lactobacilluscrispatu	56	35	11	60		210	679	1074	10	18	134	197	56	358	14	82	14	260	140	43	91	83	94	35	30	1042	331	937	82	152	24	186	5	1366	138	139		1315	4692	4018	38	90	288	166	97	126	163	419	9
k__Bacteria;p__Firmicutes;c__Bacilli;o__Lactobacillales;f__Lactobacillaceae;g__Lactobacillus;unclassified	67	19	13	31					25	9	88	107	53	199	8	37	19	121	139	18	111	45	43	23					67	77	10	103				105					55	42	171	143	33	70	56	17	37
k__Bacteria;p__Firmicutes;c__Bacilli;o__Lactobacillales;f__Lactobacillaceae;g__Lactobacillus;s__Lactobacilluscrispatu	288	5	4	32			6	9	103	17	67	79	226	246		42	124	123	97	22	512	35	55	28	8			4	294	77	13	104		16		89		4	7	4	218	61	164	143	37	81	70	25	26
k__Bacteria;p__Firmicutes;c__Bacilli;o__Lactobacillales;f__Lactobacillaceae;g__Lactobacillus;s__Lactobacilluscrispatu	59	5		19					24		27	33	53	101	4	17	16	46	41	6	65	21	21	11	5			5	62	46	5	51		4		32		9	17	11	39	28	68	63	15	34	23	9	43
k__Bacteria;p__Firmicutes;c__Bacilli;o__Lactobacillales;f__Lactobacillaceae;g__Lactobacillus;unclassified		9		13							20	55		73	4	15		45	51	8	6	9	19	5						24	7	23				34						16	49	50	12	18	17	7	56
k__Bacteria;p__Firmicutes;c__Bacilli;o__Lactobacillales;f__Lactobacillaceae;g__Lactobacillus;unclassified	19	4		6					9		13	40	25	66		9	9	37	57	10	30	14	14	9					25	23	8	25				32					18	11	43	49	13	20	15	13	55
k__Bacteria;p__Firmicutes;c__Bacilli;o__Lactobacillales;f__Lactobacillaceae;g__Lactobacillus;s__Lactobacilluscrispatu	60	5	7	11				5	10	9	23	39	59	94		15	20	48	32	8	99	21	25	6					76	39	8	39		12		37		5	14	9	41	22	81	41	17	24	18	11	45
k__Bacteria;p__Firmicutes;c__Bacilli;o__Lactobacillales;f__Lactobacillaceae;g__Lactobacillus;s__Lactobacillusjenseni		10		8							18	37		48		21		44	51	9		12	14	5					4	22	5	36				22						12	37	39	16	21	23	20	58
k__Bacteria;p__Firmicutes;c__Bacilli;o__Lactobacillales;f__Lactobacillaceae;g__Lactobacillus;s__Lactobacilluscrispatu	41	4		7			6	14	17		18	17	45	47			13	29	18	4	60		8	5	7	5		4	70	15		20		23		19		4	10	10	30	9	38	28	7	16	13	5	54
k__Bacteria;p__Firmicutes;c__Bacilli;o__Lactobacillales;f__Lactobacillaceae;g__Lactobacillus;unclassified	5			6							7	18		21		7		29	11	4		10	8							12		6				16						7	26	17	6	15	9	5	71
k__Bacteria;p__Firmicutes;c__Bacilli;o__Lactobacillales;f__Lactobacillaceae;g__Lactobacillus;s__Lactobacilluscrispatu	24			9					6		9	26	16	53		10	13	20	12	4	45	12	8	7					32	18		17				21					15	7	22	15	6	10	13		59
k__Bacteria;p__Firmicutes;c__Bacilli;o__Lactobacillales;f__Lactobacillaceae;g__Lactobacillus;s__Lactobacilluscrispatu	4											7	6	15				15	7	4	6									4		8				5					4	4	20	13		5	6		84
k__Bacteria;p__Firmicutes;c__Bacilli;o__Lactobacillales;f__Lactobacillaceae;g__Lactobacillus;s__Lactobacillusjenseni											11	13		26		4		15	10			5	8	4						8		6				4							15	13	5			4	81
k__Bacteria;p__Firmicutes;c__Bacilli;o__Lactobacillales;f__Lactobacillaceae;g__Lactobacillus;s__Lactobacillusacidophilu		8		4							19	13											103	15						29	4	53										12		12		6			68
k__Bacteria;p__Firmicutes;c__Bacilli;o__Lactobacillales;f__Lactobacillaceae;g__Lactobacillus;s__Lactobacilluscrispatu	23								11		7	14	12	21		7	8	10	11		35		6		7				31	6		9				9					11		19	11	4		4	6	66
k__Bacteria;p__Firmicutes;c__Bacilli;o__Lactobacillales;f__Lactobacillaceae;g__Lactobacillus;s__Lactobacillusjenseni												7		19		5		4	12										7	7		5				6						4	13	10		5		5	93
k__Bacteria;p__Firmicutes;c__Bacilli;o__Lactobacillales;f__Lactobacillaceae;g__Lactobacillus;s__Lactobacillusiner		10	19	57		3027	11369	16925		72	898	553		6		38							4	94	13	12611	3724	12866		144		7	4	29413	2589	105		6711	26094	24252			6	9	153	24	372	5164	4
k__Bacteria;p__Firmicutes;c__Bacilli;o__Lactobacillales;f__Lactobacillaceae;g__Lactobacillus;s__Lactobacilluscrispatu	56			14		122	505	864	21		53	38	40	14		6	19	6	10		63	5	4	5	5	894	171	945	57	12		7		2057	118	12		642	3036	2268	38	4	11	7	12	10	48	235	11
k__Bacteria;p__Firmicutes;c__Bacilli;o__Lactobacillales;f__Lactobacillaceae;g__Lactobacillus;s__Lactobacilluscrispatu	11			4					5			10	15	17				6	4		23		5						26	4		9				5				4	12		5	7		4	7		77
k__Bacteria;p__Firmicutes;c__Bacilli;o__Lactobacillales;f__Lactobacillaceae;g__Lactobacillus;s__Lactobacilluscrispatu	33					6	12	14	9			4	31				9	7			47				10	6		9	41			4		25							21		4	7				10	65
k__Bacteria;p__Firmicutes;c__Bacilli;o__Lactobacillales;f__Lactobacillaceae;g__Lactobacillus;s__Lactobacillusiner						722	3008	5211		10	216	155		6					5			4		32		2517	567	3278		45			6	9920	611	27		141	593	432			7	6	6	8	9	1212	7
k__Bacteria;p__Firmicutes;c__Bacilli;o__Lactobacillales;f__Lactobacillaceae;g__Lactobacillus;s__Lactobacilluscrispatu	45								13				43	12		4	7				59				4				44	5		5				5					23			6		4			67
k__Bacteria;p__Firmicutes;c__Bacilli;o__Bacillales;f__Staphylococcaceae;g__Staphylococcus;s__Staphylococcushomini											4	7												4																			38	5					118
k__Bacteria;p__Firmicutes;c__Bacilli;o__Bacillales;f__Staphylococcaceae;g__Staphylococcus;s__Staphylococcushomini											6	7												5																			20	5					132
k__Bacteria;p__Firmicutes;c__Bacilli;o__Lactobacillales;f__Lactobacillaceae;g__Lactobacillus;s__Lactobacilluscrispatu	30								5			10	19	17			9	10	5		40			5					33	5		8									10		13	5		5	5		72
k__Bacteria;p__Firmicutes;c__Bacilli;o__Lactobacillales;f__Lactobacillaceae;g__Lactobacillus;s__Lactobacilluscrispatu								7											5									7	4			4		10					4				5	5				8	106
k__Bacteria;p__Firmicutes;unclassified;unclassified;unclassified;unclassified;unclassified											4	4											14								4	10										6		5					125
k__Bacteria;p__Firmicutes;c__Clostridia;o__Clostridiales;f__Clostridiaceae;g__Clostridium;s__Clostridiumbarati											4	8											20	4						5		12												5					123
k__Bacteria;p__Firmicutes;c__Bacilli;o__Bacillales;f__Staphylococcaceae;g__Staphylococcus;s__Staphylococcushomini											9																									4							20	4					139
k__Bacteria;p__Proteobacteria;c__Gammaproteobacteria;o__Pseudomonadales;f__Pseudomonadaceae;g__Pseudomonas;s__Pseudomonasmosseli				4				8			9	7		14		4		7	9				5	5								4		5		8			4	10			14	4	5	10			86
k__Bacteria;p__Firmicutes;c__Bacilli;o__Lactobacillales;f__Lactobacillaceae;g__Lactobacillus;s__Lactobacilluscrispatu											14	6		10				9	5						25	158	30	115	5			7				8	8	298	1273	966			7	4	8	5	11	19	29
k__Bacteria;p__Firmicutes;c__Bacilli;o__Lactobacillales;f__Lactobacillaceae;g__Lactobacillus;s__Lactobacillusiner				4		574	2180	3481		15	154	101		4				5						13	4	1715	407	2041		36				6745	446	26		578	2966	2182		6	5	4	15	7	33	931	8
k__Bacteria;p__Firmicutes;c__Bacilli;o__Lactobacillales;f__Lactobacillaceae;g__Lactobacillus;s__Lactobacillusiner						14	41	59				5		4												37	14	28				6		71	7								4	4				17	64
k__Bacteria;p__Firmicutes;c__Bacilli;o__Lactobacillales;f__Lactobacillaceae;g__Lactobacillus;unclassified														9						4	4		4							8						7							4	4		4	4		112
k__Bacteria;p__Firmicutes;c__Bacilli;o__Lactobacillales;f__Lactobacillaceae;g__Lactobacillus;s__Lactobacillusiner						84	335	571			32	12		6				5								196	70	269		7			5	795	64	5				4			8			4		140	33
k__Bacteria;p__Firmicutes;c__Bacilli;o__Lactobacillales;f__Lactobacillaceae;g__Lactobacillus;s__Lactobacilluscrispatu	19										5	5	11	7				5			23								15			5				5					7		6			7			89
k__Bacteria;p__Firmicutes;c__Bacilli;o__Lactobacillales;f__Lactobacillaceae;g__Lactobacillus;s__Lactobacilluscrispatu	9										5		7								7				177	98	13	85	11	4							28	190	859	677			6				11	11	36
k__Bacteria;p__Firmicutes;c__Bacilli;o__Lactobacillales;f__Lactobacillaceae;g__Lactobacillus;s__Lactobacillusiner	7				6	67	249	327			14	12	10	4				5			8			5	51	117	55	152	12	8			35	408	46		7		5	8	6		5					98	40
k__Bacteria;p__Firmicutes;c__Bacilli;o__Lactobacillales;f__Lactobacillaceae;g__Lactobacillus;s__Lactobacilluscrispatu	7								4				7	6				7			9								9												5		5						104
k__Bacteria;p__Firmicutes;c__Bacilli;o__Lactobacillales;f__Lactobacillaceae;g__Lactobacillus;s__Lactobacilluscrispatu													5	5							5								6														5						134
k__Bacteria;p__Proteobacteria;c__Gammaproteobacteria;o__Pseudomonadales;f__Pseudomonadaceae;g__Pseudomonas;s__Pseudomonasmosseli								5						9																													5						144
k__Bacteria;p__Firmicutes;c__Bacilli;o__Lactobacillales;f__Lactobacillaceae;g__Lactobacillus;s__Lactobacillusiner						108	368	567		4	23	9														230	96	278		12				713	89								4					175	32
k__Bacteria;p__Proteobacteria;c__Gammaproteobacteria;o__Pseudomonadales;f__Pseudomonadaceae;g__Pseudomonas;s__Pseudomonassavastano														4									4																				4						158
k__Bacteria;p__Firmicutes;c__Bacilli;o__Lactobacillales;f__Lactobacillaceae;g__Lactobacillus;s__Lactobacilluscrispatu											17					5		4	4						55	413	50	283									10	494	2490	1876			4		18	4	29	26	20
k__Bacteria;p__Firmicutes;c__Bacilli;o__Lactobacillales;f__Lactobacillaceae;g__Lactobacillus;s__Lactobacilluscrispatu	8												12	7					5		20				27				17								5		5	5	15								85
k__Bacteria;p__Firmicutes;c__Bacilli;o__Lactobacillales;f__Lactobacillaceae;g__Lactobacillus;s__Lactobacilluscrispatu	14												8				4				25								16												14								102
k__Bacteria;p__Firmicutes;c__Bacilli;o__Lactobacillales;f__Lactobacillaceae;g__Lactobacillus;s__Lactobacillusiner	7				19	76	239	352			12	16	10								13			5	40	149	67	210	13	4			80	515	45						11							97	38
k__Bacteria;p__Firmicutes;c__Bacilli;o__Lactobacillales;f__Lactobacillaceae;g__Lactobacillus;s__Lactobacilluscrispatu	19												14				5				17				174	36	7	43	14								41	75	275	223	8						4	4	50
k__Bacteria;p__Firmicutes;c__Bacilli;o__Lactobacillales;f__Lactobacillaceae;g__Lactobacillus;s__Lactobacilluscrispatu												5									5								6												4								141
k__Bacteria;p__Firmicutes;c__Clostridia;o__Clostridiales;f__Clostridiaceae;g__Clostridium;s__Clostridiumbarati											4	10											23									15																	117
k__Bacteria;p__Firmicutes;c__Clostridia;o__Clostridiales;f__Clostridiaceae;g__Clostridium;s__Clostridiumbarati																							10									9																	164
k__Bacteria;p__Firmicutes;c__Clostridia;o__Clostridiales;f__Clostridiaceae;g__Clostridium;s__Clostridiumbarati												5											19									7																	136
k__Bacteria;p__Firmicutes;c__Clostridia;o__Clostridiales;f__Clostridiaceae;g__Clostridium;s__Clostridiumbarati												6											12									7																	151
k__Bacteria;p__Firmicutes;c__Clostridia;o__Clostridiales;f__Clostridiaceae;g__Clostridium;s__Clostridiumbarati																							9									6																	170
k__Bacteria;p__Firmicutes;c__Bacilli;o__Lactobacillales;f__Lactobacillaceae;g__Lactobacillus;s__Lactobacillusacidophilu																							8									6																	173
k__Bacteria;p__Firmicutes;c__Bacilli;o__Lactobacillales;f__Lactobacillaceae;g__Lactobacillus;s__Lactobacilluscrispatu																									9	26	4	13				5						20	92	76									70
k__Bacteria;p__Firmicutes;c__Clostridia;o__Clostridiales;f__Clostridiaceae;g__Clostridium;s__Clostridiumbarati																							4									4																	193
k__Bacteria;p__Firmicutes;c__Bacilli;o__Lactobacillales;f__Lactobacillaceae;g__Lactobacillus;s__Lactobacillusvaginali														85	6	201			5							4		4				4				8				4						12	47	52	60
k__Bacteria;p__Firmicutes;c__Bacilli;o__Lactobacillales;f__Lactobacillaceae;g__Lactobacillus;s__Lactobacillusvaginali																9										6		7				4								9							15	22	107
k__Bacteria;p__Firmicutes;c__Bacilli;o__Lactobacillales;f__Lactobacillaceae;g__Lactobacillus;s__Lactobacillusiner	6				4	279	1014	1278		4	54	43	10								7			5	16	463	230	729	6	26			28	1912	157	5			5									391	16
k__Bacteria;p__Firmicutes;c__Bacilli;o__Lactobacillales;f__Lactobacillaceae;g__Lactobacillus;s__Lactobacillusiner						290	1132	1930		8	85	56												13	7	955	216	1227		23			15	4093	286	7												438	13
k__Bacteria;p__Firmicutes;c__Bacilli;o__Lactobacillales;f__Lactobacillaceae;g__Lactobacillus;s__Lactobacillusiner						162	676	1148		4	47	37												4		429	125	609		15			5	1963	141	8			4	5								288	21
k__Bacteria;p__Firmicutes;c__Bacilli;o__Lactobacillales;f__Lactobacillaceae;g__Lactobacillus;s__Lactobacillusiner						165	644	1079		5	62	37												4		516	116	647		13				2470	159	5			5									280	17
k__Bacteria;p__Firmicutes;c__Bacilli;o__Lactobacillales;f__Lactobacillaceae;g__Lactobacillus;s__Lactobacillusiner				4		201	730	1258			62	48												4		755	189	909		9				2652	180	5		404	1821	1466					10		30	357	12
k__Bacteria;p__Firmicutes;c__Bacilli;o__Lactobacillales;f__Lactobacillaceae;g__Lactobacillus;s__Lactobacilluscrispatu														10		23														7																	17	17	110
k__Bacteria;p__Firmicutes;c__Bacilli;o__Lactobacillales;f__Lactobacillaceae;g__Lactobacillus;unclassified														4																5																		7	153
k__Bacteria;p__Firmicutes;c__Bacilli;o__Lactobacillales;f__Lactobacillaceae;g__Lactobacillus;s__Lactobacillusiner						122	518	845			35	21														340	77	450		5			5	1235	79	4												207	25
k__Bacteria;p__Firmicutes;c__Bacilli;o__Lactobacillales;f__Lactobacillaceae;g__Lactobacillus;s__Lactobacillusiner						105	387	641			18	22														303	87	380		5				1032	88				6	8								188	27
k__Bacteria;p__Firmicutes;c__Bacilli;o__Lactobacillales;f__Lactobacillaceae;g__Lactobacillus;s__Lactobacillusiner					4	63	214	334			18	16												4	12	109	40	152		4			23	478	35													86	41
k__Bacteria;p__Firmicutes;c__Bacilli;o__Lactobacillales;f__Lactobacillaceae;g__Lactobacillus;s__Lactobacillusiner					11	109	330	495			25	13													18	191	63	270		4			27	862	58													114	34
k__Bacteria;p__Firmicutes;c__Bacilli;o__Lactobacillales;f__Lactobacillaceae;g__Lactobacillus;s__Lactobacillusiner					8	28	104	157			8	4													14	61	13	77		4			34	239	17													47	51
k__Bacteria;p__Firmicutes;c__Bacilli;o__Lactobacillales;f__Lactobacillaceae;g__Lactobacillus;s__Lactobacilluscrispatu	10												7	6				4			15								11																				113
k__Bacteria;p__Firmicutes;c__Bacilli;o__Lactobacillales;f__Lactobacillaceae;g__Lactobacillus;s__Lactobacilluscrispatu	5								4												5								8										16	11									111
k__Bacteria;p__Firmicutes;c__Bacilli;o__Lactobacillales;f__Lactobacillaceae;g__Lactobacillus;s__Lactobacilluscrispatu													7								4				13	7		5	6									7	20	15									100
k__Bacteria;p__Firmicutes;c__Bacilli;o__Lactobacillales;f__Lactobacillaceae;g__Lactobacillus;s__Lactobacillusiner						4	17	23																	9	16	4	13	6				6	42														8	87
k__Bacteria;p__Firmicutes;c__Bacilli;o__Lactobacillales;f__Lactobacillaceae;g__Lactobacillus;s__Lactobacillusiner					5	109	421	565		4	21	13													31	204	105	270	4				35	745	78													170	31
k__Bacteria;p__Firmicutes;c__Clostridia;o__Clostridiales;f__ClostridialesFamilyXI.IncertaeSedis;g__Finegoldia;unclassified	4																												4																				189
k__Bacteria;p__Firmicutes;c__Clostridia;o__Clostridiales;f__ClostridialesFamilyXI.IncertaeSedis;g__Finegoldia;unclassified			5											11										21																									137
k__Bacteria;p__Firmicutes;c__Clostridia;o__Clostridiales;f__ClostridialesFamilyXI.IncertaeSedis;g__Peptoniphilus;s__Peptoniphilusasaccharolyticu														5										13																									162
k__Bacteria;p__Firmicutes;c__Clostridia;o__Clostridiales;f__Ruminococcaceae;g__Oscillospira;unclassified																								13																									191
k__Bacteria;p__Firmicutes;c__Clostridia;o__Clostridiales;f__ClostridialesFamilyXI.IncertaeSedis;g__Finegoldia;unclassified																								8																									179
k__Bacteria;p__Firmicutes;c__Clostridia;o__Clostridiales;f__ClostridialesFamilyXI.IncertaeSedis;g__Peptoniphilus;s__Peptoniphilusasaccharolyticu	4		6											6										7																									150
k__Bacteria;p__Firmicutes;c__Clostridia;o__Clostridiales;f__ClostridialesFamilyXI.IncertaeSedis;g__Anaerococcus;s__Anaerococcushydrogenali																								7																									165
k__Bacteria;p__Firmicutes;c__Clostridia;o__Clostridiales;f__ClostridialesFamilyXI.IncertaeSedis;g__Finegoldia;unclassified																								7																									192
k__Bacteria;p__Firmicutes;c__Bacilli;o__Lactobacillales;f__Streptococcaceae;g__Streptococcus;s__Streptococcusanginosu																4								5																									187
k__Bacteria;p__Firmicutes;c__Bacilli;o__Lactobacillales;f__Lactobacillaceae;g__Lactobacillus;unclassified			4																					5																									184
k__Bacteria;p__Firmicutes;c__Clostridia;o__Clostridiales;f__ClostridialesFamilyXI.IncertaeSedis;g__Peptoniphilus;s__Peptoniphilusasaccharolyticu														4										4																									249
k__Bacteria;p__Firmicutes;c__Bacilli;o__Lactobacillales;f__Lactobacillaceae;g__Lactobacillus;s__Lactobacillushamster																							7																										181
k__Bacteria;p__Firmicutes;c__Bacilli;o__Lactobacillales;f__Streptococcaceae;g__Streptococcus;s__Streptococcusorali																						29																											159
k__Bacteria;p__Firmicutes;c__Bacilli;o__Lactobacillales;f__Streptococcaceae;g__Streptococcus;s__Streptococcusorali																						9																											230
k__Bacteria;p__Firmicutes;c__Bacilli;o__Lactobacillales;f__Lactobacillaceae;g__Lactobacillus;s__Lactobacilluscrispatu	4																				8				6	19	4	9										18	111	79							4		69
k__Bacteria;p__Firmicutes;c__Bacilli;o__Lactobacillales;f__Lactobacillaceae;g__Lactobacillus;s__Lactobacilluscrispatu							6				8					4					6				43	159	36	116						5			13	305	1175	1057					5		21	7	30
k__Bacteria;p__Firmicutes;c__Bacilli;o__Lactobacillales;f__Lactobacillaceae;g__Lactobacillus;s__Lactobacillusvaginali														16		24																															10	6	124
k__Bacteria;p__Firmicutes;c__Bacilli;o__Lactobacillales;f__Lactobacillaceae;g__Lactobacillus;s__Lactobacilluscrispatu														9		9																															10	15	131
k__Bacteria;p__Firmicutes;c__Bacilli;o__Lactobacillales;f__Lactobacillaceae;g__Lactobacillus;s__Lactobacilluscrispatu				6							54	21				8									9	1092	151	819						5		6	4	1112	5827	4448					24	4	64	59	10
k__Bacteria;p__Firmicutes;c__Bacilli;o__Lactobacillales;f__Lactobacillaceae;g__Lactobacillus;s__Lactobacillusvaginali														4		6																																	194
k__Bacteria;p__Firmicutes;c__Bacilli;o__Lactobacillales;f__Lactobacillaceae;g__Lactobacillus;s__Lactobacilluscrispatu				11							42	11				6										665	115	446										632	2716	2564					15		42	55	15
k__Bacteria;p__Firmicutes;c__Bacilli;o__Lactobacillales;f__Lactobacillaceae;g__Lactobacillus;unclassified														4		4																																	190
k__Bacteria;p__Firmicutes;c__Bacilli;o__Lactobacillales;f__Lactobacillaceae;g__Lactobacillus;s__Lactobacilluscrispatu																4																																4	172
k__Bacteria;p__Firmicutes;c__Bacilli;o__Lactobacillales;f__Lactobacillaceae;g__Lactobacillus;s__Lactobacillusacidophilu														10																																			197
k__Bacteria;p__Bacteroidetes;c__Bacteroidia;o__Bacteroidales;f__Prevotellaceae;g__Prevotella;unclassified			5											6																																			174
k__Bacteria;p__Proteobacteria;c__Gammaproteobacteria;o__Pseudomonadales;f__Pseudomonadaceae;g__Pseudomonas;s__Pseudomonasmosseli														6																																			143
k__Bacteria;p__Firmicutes;c__Clostridia;o__Clostridiales;f__Veillonellaceae;g__Dialister;s__Dialistermicraerophilu			6											5																																			183
k__Bacteria;p__Firmicutes;c__Bacilli;o__Lactobacillales;f__Lactobacillaceae;g__Lactobacillus;s__Lactobacillusiner						36	151	212				11	5												8	67	26	105					17	361	24					4								54	44
k__Bacteria;p__Firmicutes;c__Bacilli;o__Lactobacillales;f__Lactobacillaceae;g__Lactobacillus;s__Lactobacilluscrispatu													4												18												5		14	12									121
k__Bacteria;p__Firmicutes;c__Bacilli;o__Lactobacillales;f__Lactobacillaceae;g__Lactobacillus;s__Lactobacillusiner					4	79	293	428		4	12	14													9	186	58	286					24	738	56													116	35
k__Bacteria;p__Firmicutes;c__Bacilli;o__Lactobacillales;f__Lactobacillaceae;g__Lactobacillus;s__Lactobacillusiner						53	232	376			16	13														164	36	212						617	52													104	39
k__Bacteria;p__Firmicutes;c__Bacilli;o__Lactobacillales;f__Lactobacillaceae;g__Lactobacillus;s__Lactobacillusiner						21	138	164			10	5														100	43	118						300	41													77	49
k__Bacteria;p__Firmicutes;c__Bacilli;o__Lactobacillales;f__Lactobacillaceae;g__Lactobacillus;s__Lactobacillusiner								12																		17	16	32																				60	90
k__Bacteria;p__Firmicutes;c__Bacilli;o__Lactobacillales;f__Lactobacillaceae;g__Lactobacillus;s__Lactobacillusiner						49	163	203			5	5														89	50	116						312	34													54	46
k__Bacteria;p__Firmicutes;c__Bacilli;o__Lactobacillales;f__Lactobacillaceae;g__Lactobacillus;s__Lactobacillusiner						24	116	191			6	4														85	24	101						446	23													53	47
k__Bacteria;p__Firmicutes;c__Bacilli;o__Lactobacillales;f__Lactobacillaceae;g__Lactobacillus;s__Lactobacillusiner						22	83	139			9	6														68	12	97						307	16													35	52
k__Bacteria;p__Firmicutes;c__Bacilli;o__Lactobacillales;f__Lactobacillaceae;g__Lactobacillus;s__Lactobacillusiner						17	79	132				5														42	12	53						168	18													30	57
k__Bacteria;p__Firmicutes;c__Bacilli;o__Lactobacillales;f__Lactobacillaceae;g__Lactobacillus;s__Lactobacillusiner							4	22																		9	9	26						21														28	99
k__Bacteria;p__Firmicutes;c__Bacilli;o__Lactobacillales;f__Lactobacillaceae;g__Lactobacillus;s__Lactobacillusiner						16	44	80																		31		49						129	7													27	62
k__Bacteria;p__Firmicutes;c__Bacilli;o__Lactobacillales;f__Lactobacillaceae;g__Lactobacillus;s__Lactobacillusiner					4	17	54	68			4														10	26	13	40					17	123	8													24	61
k__Bacteria;p__Firmicutes;c__Bacilli;o__Lactobacillales;f__Lactobacillaceae;g__Lactobacillus;s__Lactobacilluscrispatu											12	5														294	45	253										382	1760	1456					12		22	20	23
k__Bacteria;p__Firmicutes;c__Bacilli;o__Lactobacillales;f__Lactobacillaceae;g__Lactobacillus;s__Lactobacilluscrispatu											20															296	36	227										362	1658	1355					13		30	19	24
k__Bacteria;p__Firmicutes;c__Bacilli;o__Lactobacillales;f__Lactobacillaceae;g__Lactobacillus;s__Lactobacillusiner						5	22	43																		17	8	19					7	53														16	78
k__Bacteria;p__Firmicutes;c__Bacilli;o__Lactobacillales;f__Lactobacillaceae;g__Lactobacillus;s__Lactobacillusiner						9	31	44																		19	6	29						67	5													14	75
k__Bacteria;p__Firmicutes;c__Bacilli;o__Lactobacillales;f__Lactobacillaceae;g__Lactobacillus;s__Lactobacillusiner								6																		5	4	10																				13	147
k__Bacteria;p__Firmicutes;c__Bacilli;o__Lactobacillales;f__Lactobacillaceae;g__Lactobacillus;s__Lactobacillusiner						9	33	40				5													4	10	7	22						75	8													12	74
k__Bacteria;p__Firmicutes;c__Bacilli;o__Lactobacillales;f__Lactobacillaceae;g__Lactobacillus;s__Lactobacilluscrispatu											16	4													5	244	60	161										314	1211	1143						4	13	10	28
k__Bacteria;p__Firmicutes;c__Bacilli;o__Lactobacillales;f__Lactobacillaceae;g__Lactobacillus;s__Lactobacillusiner						11	30	30																		9		18					4	38														9	83
k__Bacteria;p__Firmicutes;c__Bacilli;o__Lactobacillales;f__Lactobacillaceae;g__Lactobacillus;s__Lactobacillusiner							13	21																		14		13						46														8	97
k__Bacteria;p__Firmicutes;c__Bacilli;o__Lactobacillales;f__Lactobacillaceae;g__Lactobacillus;s__Lactobacillusiner						7	28	50																		20	5	14						56	7													7	79
k__Bacteria;p__Firmicutes;c__Bacilli;o__Lactobacillales;f__Lactobacillaceae;g__Lactobacillus;s__Lactobacilluscrispatu											7															93	14	72										133	539	461							8	6	42
k__Bacteria;p__Firmicutes;c__Bacilli;o__Lactobacillales;f__Lactobacillaceae;g__Lactobacillus;s__Lactobacilluscrispatu																									5	72	11	51										88	418	348							7	6	48
k__Bacteria;p__Firmicutes;c__Bacilli;o__Lactobacillales;f__Lactobacillaceae;g__Lactobacillus;s__Lactobacillusiner						5	9	26																		11		12						17	5													6	101
k__Bacteria;p__Firmicutes;c__Bacilli;o__Lactobacillales;f__Lactobacillaceae;g__Lactobacillus;s__Lactobacillusiner						7	10	29																	7	5		18					5	39	4													6	92
k__Bacteria;p__Firmicutes;c__Bacilli;o__Lactobacillales;f__Lactobacillaceae;g__Lactobacillus;s__Lactobacillusiner							25	35																		20	4	18						78														6	80
k__Bacteria;p__Firmicutes;c__Bacilli;o__Lactobacillales;f__Lactobacillaceae;g__Lactobacillus;s__Lactobacillusiner							10	19																		4		8						19														6	109
k__Bacteria;p__Firmicutes;c__Bacilli;o__Lactobacillales;f__Lactobacillaceae;g__Lactobacillus;s__Lactobacilluscrispatu																									12	33	5	14										33	147	101							4	4	63
k__Bacteria;p__Firmicutes;c__Bacilli;o__Lactobacillales;f__Lactobacillaceae;g__Lactobacillus;s__Lactobacilluscrispatu											4															22		21										25	86	82								4	73
k__Bacteria;p__Firmicutes;c__Bacilli;o__Lactobacillales;f__Lactobacillaceae;g__Lactobacillus;s__Lactobacillusiner						4	5	11																		4		14						18														4	120
k__Bacteria;p__Firmicutes;c__Bacilli;o__Lactobacillales;f__Lactobacillaceae;g__Lactobacillus;unclassified																																															7		182
k__Bacteria;p__Firmicutes;c__Bacilli;o__Lactobacillales;f__Lactobacillaceae;g__Lactobacillus;s__Lactobacilluscrispatu											4	5													15	59	11	35										57	291	230					4				53
k__Bacteria;p__Firmicutes;c__Bacilli;o__Lactobacillales;f__Lactobacillaceae;g__Lactobacillus;s__Lactobacilluscrispatu																										12	5	12										24	91	82									76
k__Bacteria;p__Firmicutes;c__Bacilli;o__Lactobacillales;f__Lactobacillaceae;g__Lactobacillus;s__Lactobacilluscrispatu																										6		14										15	73	47									82
k__Bacteria;p__Firmicutes;c__Bacilli;o__Lactobacillales;f__Lactobacillaceae;g__Lactobacillus;s__Lactobacilluscrispatu																										9		10										12	42	45									98
k__Bacteria;p__Firmicutes;c__Bacilli;o__Lactobacillales;f__Lactobacillaceae;g__Lactobacillus;s__Lactobacilluscrispatu																									23	4											6	7	41	43									95
k__Bacteria;p__Firmicutes;c__Bacilli;o__Lactobacillales;f__Lactobacillaceae;g__Lactobacillus;s__Lactobacilluscrispatu																									30	5											12	13	39	42									88
k__Bacteria;p__Firmicutes;c__Bacilli;o__Lactobacillales;f__Lactobacillaceae;g__Lactobacillus;s__Lactobacilluscrispatu																									26			5									4	11	20	31									103
k__Bacteria;p__Firmicutes;c__Bacilli;o__Lactobacillales;f__Lactobacillaceae;g__Lactobacillus;s__Lactobacilluscrispatu																												4										8	16	27									129
k__Bacteria;p__Firmicutes;c__Bacilli;o__Lactobacillales;f__Lactobacillaceae;g__Lactobacillus;s__Lactobacilluscrispatu																									38	6											8	9	37	25									96
k__Bacteria;p__Firmicutes;c__Bacilli;o__Lactobacillales;f__Lactobacillaceae;g__Lactobacillus;s__Lactobacilluscrispatu																									8			4										11	43	24									105
k__Bacteria;p__Firmicutes;c__Bacilli;o__Lactobacillales;f__Lactobacillaceae;g__Lactobacillus;s__Lactobacilluscrispatu																										4												7	20	23									128
k__Bacteria;p__Firmicutes;c__Bacilli;o__Lactobacillales;f__Lactobacillaceae;g__Lactobacillus;s__Lactobacilluscrispatu																									4	6		8										11	31	19									108
k__Bacteria;p__Firmicutes;c__Bacilli;o__Lactobacillales;f__Lactobacillaceae;g__Lactobacillus;s__Lactobacilluscrispatu																										5												7	30	19									122
k__Bacteria;p__Firmicutes;c__Bacilli;o__Lactobacillales;f__Lactobacillaceae;g__Lactobacillus;s__Lactobacilluscrispatu																										11		7											26	19									119
k__Bacteria;p__Actinobacteria;c__Actinobacteria;o__Bifidobacteriales;f__Bifidobacteriaceae;g__Gardnerella;s__Gardnerellavaginali																																						6	12	14									155
k__Bacteria;p__Firmicutes;c__Bacilli;o__Lactobacillales;f__Lactobacillaceae;g__Lactobacillus;unclassified																										4													7	11									160
k__Bacteria;p__Firmicutes;c__Bacilli;o__Lactobacillales;f__Lactobacillaceae;g__Lactobacillus;s__Lactobacilluscrispatu																									10												5		6	10									149
k__Bacteria;p__Firmicutes;c__Bacilli;o__Lactobacillales;f__Lactobacillaceae;g__Lactobacillus;unclassified																																								10									177
k__Bacteria;p__Firmicutes;c__Bacilli;o__Lactobacillales;f__Lactobacillaceae;g__Lactobacillus;s__Lactobacilluscrispatu																										5													13	9									154
k__Bacteria;p__Firmicutes;c__Bacilli;o__Lactobacillales;f__Lactobacillaceae;g__Lactobacillus;s__Lactobacilluscrispatu																									27	5												5	26	8									114
k__Bacteria;p__Firmicutes;c__Bacilli;o__Lactobacillales;f__Lactobacillaceae;g__Lactobacillus;unclassified																																							11	8									161
k__Bacteria;p__Firmicutes;c__Bacilli;o__Lactobacillales;f__Lactobacillaceae;g__Lactobacillus;s__Lactobacilluscrispatu																									46												4		9	8									116
k__Bacteria;p__Firmicutes;c__Bacilli;o__Lactobacillales;f__Lactobacillaceae;g__Lactobacillus;s__Lactobacilluscrispatu																									11														8	8									152
k__Bacteria;p__Firmicutes;c__Bacilli;o__Lactobacillales;f__Lactobacillaceae;g__Lactobacillus;s__Lactobacilluscrispatu																																							5	5									188
k__Bacteria;p__Firmicutes;c__Bacilli;o__Lactobacillales;f__Lactobacillaceae;g__Lactobacillus;s__Lactobacilluscrispatu																																							5	4									202
k__Bacteria;p__Firmicutes;c__Bacilli;o__Lactobacillales;f__Lactobacillaceae;g__Lactobacillus;s__Lactobacillusfermentu																																							37										142
k__Bacteria;p__Firmicutes;c__Bacilli;o__Lactobacillales;f__Lactobacillaceae;g__Lactobacillus;s__Lactobacilluscrispatu																									15														9										146
k__Bacteria;p__Firmicutes;c__Bacilli;o__Lactobacillales;f__Lactobacillaceae;g__Lactobacillus;s__Lactobacillusfermentu																																							7										217
k__Bacteria;p__Firmicutes;c__Bacilli;o__Lactobacillales;f__Lactobacillaceae;g__Lactobacillus;s__Lactobacilluscrispatu																																							6										282
k__Bacteria;p__Firmicutes;c__Bacilli;o__Lactobacillales;f__Lactobacillaceae;g__Lactobacillus;s__Lactobacillusiner							10	10																		5		4						17	5														127
k__Bacteria;p__Firmicutes;c__Bacilli;o__Lactobacillales;f__Lactobacillaceae;g__Lactobacillus;s__Lactobacillusiner							11	21																		12		23						57															94
k__Bacteria;p__Firmicutes;c__Bacilli;o__Lactobacillales;f__Lactobacillaceae;g__Lactobacillus;s__Lactobacillusiner						5	21	28																		10		12						50															91
k__Bacteria;p__Firmicutes;c__Bacilli;o__Lactobacillales;f__Lactobacillaceae;g__Lactobacillus;s__Lactobacillusiner						5	11	11																		6		7						23															115
k__Bacteria;p__Firmicutes;c__Bacilli;o__Lactobacillales;f__Lactobacillaceae;g__Lactobacillus;s__Lactobacillusiner							11	12																		6								22															126
k__Bacteria;p__Firmicutes;c__Bacilli;o__Lactobacillales;f__Lactobacillaceae;g__Lactobacillus;s__Lactobacillusiner							4	4																		5		11						18															133
k__Bacteria;p__Firmicutes;c__Bacilli;o__Lactobacillales;f__Lactobacillaceae;g__Lactobacillus;s__Lactobacillusiner							4	4																	4	5		6						16															140
k__Bacteria;p__Firmicutes;c__Bacilli;o__Lactobacillales;f__Lactobacillaceae;g__Lactobacillus;s__Lactobacillusiner							7	10																		4		4						15															135
k__Bacteria;p__Firmicutes;c__Bacilli;o__Lactobacillales;f__Lactobacillaceae;g__Lactobacillus;s__Lactobacillusiner							11																			4								13															148
k__Bacteria;p__Firmicutes;c__Bacilli;o__Lactobacillales;f__Lactobacillaceae;g__Lactobacillus;s__Lactobacillusiner							5	4																				5						12															156
k__Bacteria;p__Firmicutes;c__Bacilli;o__Lactobacillales;f__Lactobacillaceae;g__Lactobacillus;s__Lactobacillusiner							7	6																		7		4						10															145
k__Bacteria;p__Firmicutes;c__Bacilli;o__Lactobacillales;f__Lactobacillaceae;g__Lactobacillus;s__Lactobacillusiner								5																										8															171
k__Bacteria;p__Firmicutes;c__Bacilli;o__Lactobacillales;f__Lactobacillaceae;g__Lactobacillus;s__Lactobacillusiner																																		8															178
k__Bacteria;p__Firmicutes;c__Bacilli;o__Lactobacillales;f__Lactobacillaceae;g__Lactobacillus;s__Lactobacillusiner							8	5																		6	4	8						7															138
k__Bacteria;p__Firmicutes;c__Bacilli;o__Lactobacillales;f__Lactobacillaceae;g__Lactobacillus;s__Lactobacillusiner							6	16																		6		5						7															130
k__Bacteria;p__Firmicutes;c__Bacilli;o__Lactobacillales;f__Lactobacillaceae;g__Lactobacillus;s__Lactobacillusiner							4	6																										6															166
k__Bacteria;p__Firmicutes;c__Bacilli;o__Lactobacillales;f__Lactobacillaceae;g__Lactobacillus;s__Lactobacillusiner							4	4																				5						4															157
k__Bacteria;p__Firmicutes;c__Bacilli;o__Lactobacillales;f__Lactobacillaceae;g__Lactobacillus;s__Lactobacilluscrispatu																									7																								216
k__Bacteria;p__Firmicutes;c__Bacilli;o__Lactobacillales;f__Lactobacillaceae;g__Lactobacillus;s__Lactobacillusiner							6	4																																									167
Total	14051	21446	10672	36616	71	9456	35306	55134	4867	10139	70496	123831	10792	235111	8116	46244	4736	126930	146068	28437	21542	43707	57039	29639	1259	34736	9627	38352	15722	81084	13756	111985	403	94609	7416	99245	173	15938	66356	56905	11864	50303	176508	161805	42794	80182	61707	41414
